# Supplementary material for: Unraveling the power of NAP-CNB’s machine learning-enhanced tumor neoantigen prediction
Source: eLife. 2025 Mar 11;13:RP95010. doi: 10.7554/eLife.95010 (PMC11896607; doi:10.7554/eLife.95010)
Supplement: Figure 1—source data 1. [file elife-95010-fig1-data1.zip]

Archive with 28 entries (24 files):
- Figure 1/
- Figure 1/.DS_Store
- __MACOSX/Figure 1/._.DS_Store
- Figure 1/1E/
- Figure 1/1D/
- Figure 1/1C/
- Figure 1/1E/.DS_Store
- __MACOSX/Figure 1/1E/._.DS_Store
- Figure 1/1E/CD107a.csv
- __MACOSX/Figure 1/1E/._CD107a.csv
- Figure 1/1E/Perforin.csv
- __MACOSX/Figure 1/1E/._Perforin.csv
- Figure 1/1E/TNFa.csv
- __MACOSX/Figure 1/1E/._TNFa.csv
- Figure 1/1D/.DS_Store
- __MACOSX/Figure 1/1D/._.DS_Store
- Figure 1/1D/FC INFg DOTS.csv
- __MACOSX/Figure 1/1D/._FC INFg DOTS.csv
- Figure 1/1D/SPOTS.csv
- __MACOSX/Figure 1/1D/._SPOTS.csv
- Figure 1/1C/figure 1C .pdf
- __MACOSX/Figure 1/1C/._figure 1C .pdf
- Figure 1/1C/.DS_Store
- __MACOSX/Figure 1/1C/._.DS_Store
- Figure 1/1C/1C PLATE 2.JPG
- __MACOSX/Figure 1/1C/._1C PLATE 2.JPG
- Figure 1/1C/1C PLATE 1.JPG
- __MACOSX/Figure 1/1C/._1C PLATE 1.JPG
