# Supplementary material for: Unraveling the power of NAP-CNB’s machine learning-enhanced tumor neoantigen prediction
Source: eLife. 2025 Mar 11;13:RP95010. doi: 10.7554/eLife.95010 (PMC11896607; doi:10.7554/eLife.95010)
Supplement: Figure 1—source data 1. [file elife-95010-fig1-data1.zip › Figure 1/1E/CD107a.csv]

HERC6	HERC6	HERC6	ADAR	ADAR	ADAR	LRRC28	LRRC28	LRRC28	PNP	PNP	PNP	WIZ	WIZ	WIZ	TRP2	TRP2	TRP2
2,173239	0,202998	8,548632	10,911579	4,292824	27,087629	3,668199	0,668907	11,379493	8,902891	1,176927	25,628109	2,989124	0,622841	7,724359	13,238069	2,650943	36,344221
