# Supplementary material for: Unraveling the power of NAP-CNB’s machine learning-enhanced tumor neoantigen prediction
Source: eLife. 2025 Mar 11;13:RP95010. doi: 10.7554/eLife.95010 (PMC11896607; doi:10.7554/eLife.95010)
Supplement: Figure 1—source data 1. [file elife-95010-fig1-data1.zip › Figure 1/1E/Perforin.csv]

HERC6	HERC6	HERC6	ADAR	ADAR	ADAR	LRRC28	LRRC28	LRRC28	PNP	PNP	PNP	WIZ	WIZ	WIZ	TRP2	TRP2	TRP2
1,208977	0,530048	3,172826	21,782255	12,979534	33,642873	4,661731	0,393985	15,154477	14,917274	1,476717	38,014354	6,672280	1,696639	23,448427	18,612388	5,011312	42,689394
