# Supplementary material for: Unraveling the power of NAP-CNB’s machine learning-enhanced tumor neoantigen prediction
Source: eLife. 2025 Mar 11;13:RP95010. doi: 10.7554/eLife.95010 (PMC11896607; doi:10.7554/eLife.95010)
Supplement: Figure 1—source data 1. [file elife-95010-fig1-data1.zip › Figure 1/1E/TNFa.csv]

HERC6	HERC6	HERC6	ADAR	ADAR	ADAR	LRRC28	LRRC28	LRRC28	PNP	PNP	PNP	WIZ	WIZ	WIZ	TRP2	TRP2	TRP2
2,795468	0,577586	8,900490	91,897460	0,363826	266,139241	9,807093	1,322917	41,949728	39,943590	1,553623	123,636364	10,859721	2,931818	25,699405	149,100143	25,406250	695,170455
