# Supplementary material for: Unraveling the power of NAP-CNB’s machine learning-enhanced tumor neoantigen prediction
Source: eLife. 2025 Mar 11;13:RP95010. doi: 10.7554/eLife.95010 (PMC11896607; doi:10.7554/eLife.95010)
Supplement: Figure 1—source data 1. [file elife-95010-fig1-data1.zip › Figure 1/1D/FC INFg DOTS.csv]

	HERC6	HERC6	HERC6	HERC6	HERC6	ADAR	ADAR	ADAR	ADAR	ADAR	LRRC28	LRRC28	LRRC28	LRRC28	LRRC28	PNP	PNP	PNP	PNP	PNP	MIX	MIX	MIX	MIX	MIX	WIZ	WIZ	WIZ	WIZ	WIZ
	1	2	3	4	5	1	2	3	4	5	1	2	3	4	5	1	2	3	4	5	1	2	3	4	5	1	2	3	4	5
FOLD CHANGE	0,84042553	0,89690722	0,95945946	0,96385542	0,80916031	2,87662338	3,10582011	1,53676471	1,36597938	4,32258065	1,92618629	5,15306122	2,93478261	5,23255814	4,36986301	5,96212121	8,95081967	17,52830190	14,8135593	8,85714286	2,79508197	1,84210526	3,69411765	2,60162602	1,72631579	1,13333333	2,64220183	5,17948718	2,65217391	1,14224138
