# Supplementary material for: Unraveling the power of NAP-CNB’s machine learning-enhanced tumor neoantigen prediction
Source: eLife. 2025 Mar 11;13:RP95010. doi: 10.7554/eLife.95010 (PMC11896607; doi:10.7554/eLife.95010)
Supplement: Figure 1—source data 1. [file elife-95010-fig1-data1.zip › Figure 1/1D/SPOTS.csv]

	HERC6	HERC6	HERC6	HERC6	HERC6	HERC6	HERC6	HERC6	HERC6	HERC6	ADAR	ADAR	ADAR	ADAR	ADAR	ADAR	ADAR	ADAR	ADAR	ADAR	LRRC28	LRRC28	LRRC28	LRRC28	LRRC28	LRRC28	LRRC28	LRRC28	LRRC28	LRRC28	PNP	PNP	PNP	PNP	PNP	PNP	PNP	PNP	PNP	PNP	WIZ	WIZ	WIZ	WIZ	WIZ	WIZ	WIZ	WIZ	WIZ
	1	2									1	2									1	2									1	2									1	2
STIMULUS	39,50000000		43,50000000		71,00000000		40,00000000		53,00000000		221,50000000		293,50000000		104,50000000		132,50000000		335,00000000		548,00000000		252,50000000		135,00000000		225,00000000		159,50000000		393,50000000		546,00000000		464,500		437,00000000		403,00000000		42,50000000		288,00000000		101,000		30,50000000		132,50000000
WITHOUT	47,00000000		48,50000000		74,00000000		41,50000000		65,50000000		77,00000000		94,50000000		68,00000000		97,00000000		77,50000000		284,50000000		49,00000000		46,00000000		43,00000000		36,50000000		66,00000000		61,00000000		26,500		29,50000000		45,50000000		37,50000000		109,00000000		19,500		11,50000000		116,00000000
[truncated: 1 more columns]
