# Supplementary material for: Unraveling the power of NAP-CNB’s machine learning-enhanced tumor neoantigen prediction
Source: eLife. 2025 Mar 11;13:RP95010. doi: 10.7554/eLife.95010 (PMC11896607; doi:10.7554/eLife.95010)
Supplement: Figure 2—source data 1. [file elife-95010-fig2-data1.zip]

Archive with 27 entries (18 files):
- Figure 2/
- Figure 2/Figure 2G/
- Figure 2/Figure 2I/
- Figure 2/Figure 2H/
- Figure 2/Figure 2F/
- Figure 2/.DS_Store
- __MACOSX/Figure 2/._.DS_Store
- Figure 2/Figure 2C/
- Figure 2/Figure 2D/
- Figure 2/Figure 2E/
- Figure 2/Figure 2B/
- Figure 2/Figure 2G/Lrrc28.csv
- __MACOSX/Figure 2/Figure 2G/._Lrrc28.csv
- Figure 2/Figure 2I/Wiz.csv
- __MACOSX/Figure 2/Figure 2I/._Wiz.csv
- Figure 2/Figure 2H/MIX.csv
- __MACOSX/Figure 2/Figure 2H/._MIX.csv
- Figure 2/Figure 2F/Adar.csv
- __MACOSX/Figure 2/Figure 2F/._Adar.csv
- Figure 2/Figure 2C/TRP2.csv
- __MACOSX/Figure 2/Figure 2C/._TRP2.csv
- Figure 2/Figure 2D/Herc6.csv
- __MACOSX/Figure 2/Figure 2D/._Herc6.csv
- Figure 2/Figure 2E/Pnp.csv
- __MACOSX/Figure 2/Figure 2E/._Pnp.csv
- Figure 2/Figure 2B/PBS.csv
- __MACOSX/Figure 2/Figure 2B/._PBS.csv
