# Supplementary material for: Unraveling the power of NAP-CNB’s machine learning-enhanced tumor neoantigen prediction
Source: eLife. 2025 Mar 11;13:RP95010. doi: 10.7554/eLife.95010 (PMC11896607; doi:10.7554/eLife.95010)
Supplement: Figure 2—source data 1. [file elife-95010-fig2-data1.zip › Figure 2/Figure 2G/Lrrc28.csv]

Days	mouse 1	mouse 1	mouse 1	mouse 1	mouse 1	mouse 2	mouse 2	mouse 2	mouse 2	mouse 2	mouse 3	mouse 3	mouse 3	mouse 3	mouse 3	0	0	0	0	0
6	0,000					0,000					0,000					0,000
7	2,344					0,506					2,498					3,850
8	1,481					0,504					4,937					0,646
9	2,018					4,261					24,661					4,000
10	2,512					1,679					16,736					0,895
12	10,865					1,897					89,512					0,264
13	56,661					6,405					161,840					0,895
14	88,935					14,850					228,614					4,600
15	108,540					20,647					191,569					0,792
16	160,519					130,691					224,838					2,475
17	271,678					233,652					443,597					2,334
20						851,127										3,035
22						1019,292										3,881
24																4,280
