# Supplementary material for: Unraveling the power of NAP-CNB’s machine learning-enhanced tumor neoantigen prediction
Source: eLife. 2025 Mar 11;13:RP95010. doi: 10.7554/eLife.95010 (PMC11896607; doi:10.7554/eLife.95010)
Supplement: Figure 2—source data 1. [file elife-95010-fig2-data1.zip › Figure 2/Figure 2I/Wiz.csv]

Days	mouse 1	mouse 1	mouse 1	mouse 1	mouse 1	mouse 2	mouse 2	mouse 2	mouse 2	mouse 2	mouse 3	mouse 3	mouse 3	mouse 3	mouse 3	mouse 4	mouse 4	mouse 4	mouse 4	mouse 4
6	0,000000					0,00000					0,000					0,000000
7	0,000000					1,65700					0,831					13,924000
8	0,000000					1,38000					0,653					0,317000
9	18,970000					2,79700					1,814					0,842000
10	7,847576					6,59344					0,690					0,365625
12	14,478000					2,42000					0,551					6,797000
13	39,504000					4,59000					0,884					28,749000
14	60,748000					6,08400					0,856					12,923000
15	97,470000					3,86700					2,266					23,328000
16	135,657000					10,34300					12,877					37,926000
17	128,375000					46,22500					50,848					38,400000
20	725,760000					39,75400					90,944					80,057000
22						178,91700					170,181					92,500000
24						237,16000					243,881					112,360000
