# Supplementary material for: Unraveling the power of NAP-CNB’s machine learning-enhanced tumor neoantigen prediction
Source: eLife. 2025 Mar 11;13:RP95010. doi: 10.7554/eLife.95010 (PMC11896607; doi:10.7554/eLife.95010)
Supplement: Figure 2—source data 1. [file elife-95010-fig2-data1.zip › Figure 2/Figure 2H/MIX.csv]

Days	mouse 1	mouse 1	mouse 1	mouse 1	mouse 1	mouse 2	mouse 2	mouse 2	mouse 2	mouse 2	mouse 3	mouse 3	mouse 3	mouse 3	mouse 3
6	0,000					0,000					0,000
7	0,285					0,000					0,341
8	3,684					1,056					1,184
9	1,180					2,670					4,940
10	0,778					0,765					1,451
12	1,102					1,769					2,402
13	2,999					2,177					5,267
14	7,751					0,974					2,882
15	7,040					3,176					5,159
16	54,948					10,282					1,369
17	183,332					7,326					3,038
20	550,000					3,520					61,381
22	1154,340					15,675					87,485
24						113,715					179,532
