# Supplementary material for: Unraveling the power of NAP-CNB’s machine learning-enhanced tumor neoantigen prediction
Source: eLife. 2025 Mar 11;13:RP95010. doi: 10.7554/eLife.95010 (PMC11896607; doi:10.7554/eLife.95010)
Supplement: Figure 2—source data 1. [file elife-95010-fig2-data1.zip › Figure 2/Figure 2F/Adar.csv]

Days	mouse 1	mouse 1	mouse 1	mouse 1	mouse 1	mouse 2	mouse 2	mouse 2	mouse 2	mouse 2	mouse 3	mouse 3	mouse 3	mouse 3	mouse 3	mouse 4	mouse 4	mouse 4	mouse 4	mouse 4
6	0,00000					0,000					0,000					0,0000
7	1,08100					1,166					0,164					1,7310
8	1,86200					11,061					0,405					3,0580
9	22,19200					40,432					1,837					0,8050
10	33,45961					35,836					1,519					7,8125
12	121,68400					49,708					12,363					9,8780
13	385,78400					173,186					29,545					43,6360
14	617,16100										102,817					25,4190
15	763,64800										313,326					219,2740
16	738,42600										377,920					299,3330
17	788,77900										599,040					348,4800
20											1738,890					423,2000
22																624,4240
24																1592,3050
