# Supplementary material for: Unraveling the power of NAP-CNB’s machine learning-enhanced tumor neoantigen prediction
Source: eLife. 2025 Mar 11;13:RP95010. doi: 10.7554/eLife.95010 (PMC11896607; doi:10.7554/eLife.95010)
Supplement: Figure 2—source data 1. [file elife-95010-fig2-data1.zip › Figure 2/Figure 2C/TRP2.csv]

days	mouse 1	mouse 1	mouse 1	mouse 1	mouse 1	mouse 2	mouse 2	mouse 2	mouse 2	mouse 2	mouse 3	mouse 3	mouse 3	mouse 3	mouse 3	mouse 4	mouse 4	mouse 4	mouse 4	mouse 4
6	0,0000					0,0000					0,000000					0,000000
7	0,2070					11,9330					1,047000					0,000000
8	0,2480					11,1730					0,619000					0,317000
9	2,2250					2,4190					1,652000					2,195000
10	1,7444					16,6012					1,620301					2,979813
12	2,4650					10,0630					0,972000					4,377000
13	15,1250					102,8500					6,891000					33,061000
14	24,5000					73,7500					1,286000					18,900000
15	58,0810					74,7050					7,935000					44,400000
16	65,3570					174,8380					22,093000					94,640000
17	97,2770					207,6660					36,000000					91,506000
20	161,6040					425,8140					129,218000					362,560000
22	208,7390					1247,2920					346,318000					458,865000
24	350,7430										415,168000
