# Supplementary material for: Unraveling the power of NAP-CNB’s machine learning-enhanced tumor neoantigen prediction
Source: eLife. 2025 Mar 11;13:RP95010. doi: 10.7554/eLife.95010 (PMC11896607; doi:10.7554/eLife.95010)
Supplement: Figure 2—source data 1. [file elife-95010-fig2-data1.zip › Figure 2/Figure 2D/Herc6.csv]

days	mouse 1	mouse 1	mouse 1	mouse 1	mouse 1	mouse 2	mouse 2	mouse 2	mouse 2	mouse 2	mouse 3	mouse 3	mouse 3	mouse 3	mouse 3	mouse 4	mouse 4	mouse 4	mouse 4	mouse 4
6	0,0000					0,0000					0,00000					0,0000
7	5,8120					12,0680					5,99500					37,5550
8	1,5670					10,6250					28,19800					69,3910
9	46,2920					51,8480					18,79000					226,1970
10	45,5625					118,5652					24,76099					250,2861
12	96,8000										64,25000					857,1640
13	202,3430										58,24400					1052,3990
14	232,7500										227,81300
15	372,0320										262,98600
16	1067,1840										359,73400
17											453,67000
20											463,58600
22											580,93100
24											1154,76500
