# Supplementary material for: Unraveling the power of NAP-CNB’s machine learning-enhanced tumor neoantigen prediction
Source: eLife. 2025 Mar 11;13:RP95010. doi: 10.7554/eLife.95010 (PMC11896607; doi:10.7554/eLife.95010)
Supplement: Figure 2—source data 1. [file elife-95010-fig2-data1.zip › Figure 2/Figure 2E/Pnp.csv]

Days	mouse 1	mouse 1	mouse 1	mouse 1	mouse 1	mouse 2	mouse 2	mouse 2	mouse 2	mouse 2	mouse 3	mouse 3	mouse 3	mouse 3	mouse 3	0	0	0	0	0
6	0,000					0,000					0,000					0,000
7	0,144					1,656					4,673					0,000
8	0,835					0,335					4,314					0,000
9	6,856					34,461					9,438					6,461
10	4,399					113,400					17,642					0,309
12	39,690					138,368					8,562					0,185
13	32,400					363,384					29,602					0,288
14	44,000					411,825					50,625					0,196
15	31,309					546,848					73,285					1,176
16	91,293					944,709					177,031					1,544
17	566,138					1698,655					229,810					11,154
20	569,000										723,858					9,126
22	815,887										841,990					19,910
24	1009,200										1119,341					48,351
