# Supplementary material for: Unraveling the power of NAP-CNB’s machine learning-enhanced tumor neoantigen prediction
Source: eLife. 2025 Mar 11;13:RP95010. doi: 10.7554/eLife.95010 (PMC11896607; doi:10.7554/eLife.95010)
Supplement: Figure 2—source data 1. [file elife-95010-fig2-data1.zip › Figure 2/Figure 2B/PBS.csv]

days	mouse 1	mouse 1	mouse 1	mouse 1	mouse 1	mouse 2	mouse 2	mouse 2	mouse 2	mouse 2	mouse 3	mouse 3	mouse 3	mouse 3	mouse 3	mouse 4	mouse 4	mouse 4	mouse 4	mouse 4
6	0,000					0,000					0,00000					0,000000
7	19,845					21,726					0,00000					10,206000
8	15,030					37,746					1,20300					0,431000
9	16,337					42,670					13,54300					1,801000
10	14,850					113,400					17,64182					0,308930
12	181,988					94,775					11,96000					31,850000
13	360,663					132,096					56,21800					156,482000
14	588,632					220,500					88,21800					218,889000
15	621,794					328,213					178,20000					192,330000
16	744,188					636,540					209,09200					453,369000
17	865,172					623,000					318,72000					486,000000
20	1705,200					1149,082					417,92000					1033,712000
22											785,00000
24
