# Supplementary material for: Unraveling the power of NAP-CNB’s machine learning-enhanced tumor neoantigen prediction
Source: eLife. 2025 Mar 11;13:RP95010. doi: 10.7554/eLife.95010 (PMC11896607; doi:10.7554/eLife.95010)
Supplement: Figure 3—source data 1. [file elife-95010-fig3-data1.zip › Figure 3/survival.csv]

days		PBS	TRP2	Adar	Wiz	Pnp	Lrrc28	Mix (Adar, Pnp, Lrrc28)	Herc6
20,00		1
20,00		1
20,00		1
22,00		1
22,00			1
22,00			1
27,00			1
29,00			1
13,00				1
17,00				1
20,00				1
24,00				1
20,00					1
29,00					1
29,00					1
29,00					1
17,00						1
24,00						1
24,00						1
31,00						1
20,00							1
20,00							1
22,00							1
33,00							1
22,00								1
29,00								1
31,00								1
11,00									1
13,00									1
16,00									1
24,00									1
